# Supplementary material for: Anionic lanthanide complexes with 3-methyl-1-phenyl-4-formylpyrazole-5-one and hydroxonium as counter ion
Source: Inorganica Chim Acta. 2013 Jun 1;402:33–8. doi: 10.1016/j.ica.2013.03.044 (PMC3688536; doi:10.1016/j.ica.2013.03.044)
Supplement: Supplementary data 1 [file mmc1.zip › Eu.cif.txt]

loop_
_publ_author_name
 
' Victor F. Shul'gin, Oleg V. Konnik, Susana V. Abchairova, Alexey N. Gusev, Svetlana B. Meshkova, Anna V. Kiriyak, Eduard B. Rusanov, Miki Hasegawa, Wolfgang Linert '

_journal_name_full ' Inorg. Chim. Acta '


data_08 
 
_audit_creation_method            SHELXL-97 
_chemical_name_systematic 
; 
'Hydroxonium Tetrakis(3-methyl-1-phenyl-4-formylpyrazole-5-onato)europium(III)ate'
; 
_chemical_name_common             ? 
_chemical_melting_point           ? 
_chemical_formula_moiety          ? 
_chemical_formula_sum 
 'C44 H41 Eu N8 O10' 
_chemical_formula_weight          993.81 
 
loop_ 
 _atom_type_symbol 
 _atom_type_description 
 _atom_type_scat_dispersion_real 
 _atom_type_scat_dispersion_imag 
 _atom_type_scat_source 
 'C'  'C'   0.0033   0.0016 
 'International Tables Vol C Tables 4.2.6.8 and 6.1.1.4' 
 'H'  'H'   0.0000   0.0000 
 'International Tables Vol C Tables 4.2.6.8 and 6.1.1.4' 
 'N'  'N'   0.0061   0.0033 
 'International Tables Vol C Tables 4.2.6.8 and 6.1.1.4' 
 'O'  'O'   0.0106   0.0060 
 'International Tables Vol C Tables 4.2.6.8 and 6.1.1.4' 
 'Eu'  'Eu'  -0.1578   3.6682 
 'International Tables Vol C Tables 4.2.6.8 and 6.1.1.4' 
 
_symmetry_cell_setting            ? 
_symmetry_space_group_name_H-M    ? 
 
loop_ 
 _symmetry_equiv_pos_as_xyz 
 'x, y, z' 
 '-x, -y, z' 
 'y, -x, -z' 
 '-y, x, -z' 
 'x, -y, z+1/2' 
 '-x, y, z+1/2' 
 'y, x, -z+1/2' 
 '-y, -x, -z+1/2' 
 'x+1/2, y+1/2, z+1/2' 
 '-x+1/2, -y+1/2, z+1/2' 
 'y+1/2, -x+1/2, -z+1/2' 
 '-y+1/2, x+1/2, -z+1/2' 
 'x+1/2, -y+1/2, z+1' 
 '-x+1/2, y+1/2, z+1' 
 'y+1/2, x+1/2, -z+1' 
 '-y+1/2, -x+1/2, -z+1' 
 
_cell_length_a                    16.3271(3) 
_cell_length_b                    16.3271(3) 
_cell_length_c                    16.1084(8) 
_cell_angle_alpha                 90.00 
_cell_angle_beta                  90.00 
_cell_angle_gamma                 90.00 
_cell_volume                      4294.1(2) 
_cell_formula_units_Z             4 
_cell_measurement_temperature     296(2) 
_cell_measurement_reflns_used     ? 
_cell_measurement_theta_min       ? 
_cell_measurement_theta_max       ? 
 
_exptl_crystal_description        ? 
_exptl_crystal_colour             ? 
_exptl_crystal_size_max           ? 
_exptl_crystal_size_mid           ? 
_exptl_crystal_size_min           ? 
_exptl_crystal_density_meas       ? 
_exptl_crystal_density_diffrn     1.537 
_exptl_crystal_density_method     'not measured' 
_exptl_crystal_F_000              2016 
_exptl_absorpt_coefficient_mu     1.529 
_exptl_absorpt_correction_type    ? 
_exptl_absorpt_correction_T_min   ? 
_exptl_absorpt_correction_T_max   ? 
_exptl_absorpt_process_details    ? 
 
_exptl_special_details 
; 
 ? 
; 
 
_diffrn_ambient_temperature       296(2) 
_diffrn_radiation_wavelength      0.71073 
_diffrn_radiation_type            MoK\a 
_diffrn_radiation_source          'fine-focus sealed tube' 
_diffrn_radiation_monochromator   graphite 
_diffrn_measurement_device_type   ? 
_diffrn_measurement_method        ? 
_diffrn_detector_area_resol_mean  ? 
_diffrn_standards_number          ? 
_diffrn_standards_interval_count  ? 
_diffrn_standards_interval_time   ? 
_diffrn_standards_decay_%         ? 
_diffrn_reflns_number             33086 
_diffrn_reflns_av_R_equivalents   0.0883 
_diffrn_reflns_av_sigmaI/netI     0.0525 
_diffrn_reflns_limit_h_min        -21 
_diffrn_reflns_limit_h_max        21 
_diffrn_reflns_limit_k_min        -20 
_diffrn_reflns_limit_k_max        21 
_diffrn_reflns_limit_l_min        -21 
_diffrn_reflns_limit_l_max        21 
_diffrn_reflns_theta_min          3.06 
_diffrn_reflns_theta_max          28.30 
_reflns_number_total              2666 
_reflns_number_gt                 1883 
_reflns_threshold_expression      >2sigma(I) 
 
_computing_data_collection        ? 
_computing_cell_refinement        ? 
_computing_data_reduction         ? 
_computing_structure_solution     'SHELXS-97 (Sheldrick, 1990)' 
_computing_structure_refinement   'SHELXL-97 (Sheldrick, 1997)' 
_computing_molecular_graphics     ? 
_computing_publication_material   ? 
 
_refine_special_details 
; 
 Refinement of F^2^ against ALL reflections.  The weighted R-factor wR and 
 goodness of fit S are based on F^2^, conventional R-factors R are based 
 on F, with F set to zero for negative F^2^. The threshold expression of 
 F^2^ > 2sigma(F^2^) is used only for calculating R-factors(gt) etc. and is 
 not relevant to the choice of reflections for refinement.  R-factors based 
 on F^2^ are statistically about twice as large as those based on F, and R- 
 factors based on ALL data will be even larger. 
; 
 
_refine_ls_structure_factor_coef  Fsqd  
_refine_ls_matrix_type            full 
_refine_ls_weighting_scheme       calc  
_refine_ls_weighting_details 
 'calc w=1/[\s^2^(Fo^2^)+(0.0544P)^2^+6.2451P] where P=(Fo^2^+2Fc^2^)/3' 
_atom_sites_solution_primary      direct 
_atom_sites_solution_secondary    difmap 
_atom_sites_solution_hydrogens    geom 
_refine_ls_hydrogen_treatment     mixed 
_refine_ls_extinction_method      none 
_refine_ls_extinction_coef        ? 
_refine_ls_abs_structure_details 
 'Flack H D (1983), Acta Cryst. A39, 876-881' 
_refine_ls_abs_structure_Flack    -0.04(3) 
_refine_ls_number_reflns          2666 
_refine_ls_number_parameters      125 
_refine_ls_number_restraints      0 
_refine_ls_R_factor_all           0.0783 
_refine_ls_R_factor_gt            0.0452 
_refine_ls_wR_factor_ref          0.1136 
_refine_ls_wR_factor_gt           0.0992 
_refine_ls_goodness_of_fit_ref    1.024 
_refine_ls_restrained_S_all       1.024 
_refine_ls_shift/su_max           0.000 
_refine_ls_shift/su_mean          0.000 
 
loop_ 
 _atom_site_label 
 _atom_site_type_symbol 
 _atom_site_fract_x 
 _atom_site_fract_y 
 _atom_site_fract_z 
 _atom_site_U_iso_or_equiv 
 _atom_site_adp_type 
 _atom_site_occupancy 
 _atom_site_symmetry_multiplicity 
 _atom_site_calc_flag 
 _atom_site_refinement_flags 
 _atom_site_disorder_assembly 
 _atom_site_disorder_group 
Eu1 Eu 1.0000 0.0000 0.2500 0.03757(15) Uani 1 4 d S . . 
N1 N 0.9886(3) 0.2505(3) 0.3834(3) 0.0426(12) Uani 1 1 d . . . 
N2 N 1.0340(3) 0.2763(3) 0.4541(3) 0.0449(12) Uani 1 1 d . A . 
O1 O 0.9806(2) 0.1366(2) 0.2980(3) 0.0457(10) Uani 1 1 d . . . 
O2 O 1.0915(3) 0.0137(3) 0.3694(3) 0.0560(12) Uani 1 1 d . . . 
O3 O 1.0657(9) 0.4326(8) 0.5399(7) 0.103(4) Uani 0.50 1 d P . . 
C1 C 1.0103(3) 0.1734(3) 0.3593(4) 0.0374(12) Uani 1 1 d . A . 
C2 C 1.0709(3) 0.1489(3) 0.4174(4) 0.0371(12) Uani 1 1 d . . . 
C3 C 1.0817(3) 0.2132(3) 0.4731(3) 0.0393(12) Uani 1 1 d . A . 
C4 C 1.1075(4) 0.0703(4) 0.4183(4) 0.0468(16) Uani 1 1 d . A . 
H4 H 1.1468 0.0602 0.4589 0.056 Uiso 1 1 calc R . . 
C5 C 1.1365(2) 0.2181(3) 0.5481(3) 0.0546(16) Uani 1 1 d . . . 
H5A H 1.1294 0.2702 0.5747 0.082 Uiso 1 1 calc R A . 
H5B H 1.1926 0.2120 0.5311 0.082 Uiso 1 1 calc R . . 
H5C H 1.1226 0.1751 0.5862 0.082 Uiso 1 1 calc R . . 
C6A C 0.9186(2) 0.2931(3) 0.3545(3) 0.036(3) Uiso 0.534(8) 1 d PR A 1 
C7A C 0.8806(2) 0.3474(3) 0.4090(3) 0.057(4) Uiso 0.534(8) 1 d PR A 1 
H7A H 0.9003 0.3532 0.4628 0.069 Uiso 0.534(8) 1 calc PR A 1 
C8A C 0.8131(2) 0.3930(3) 0.3830(3) 0.056(3) Uiso 0.534(8) 1 d PR A 1 
H8A H 0.7879 0.4292 0.4195 0.067 Uiso 0.534(8) 1 calc PR A 1 
C9A C 0.7837(2) 0.3844(3) 0.3026(3) 0.051(3) Uiso 0.534(8) 1 d PR A 1 
H9A H 0.7387 0.4148 0.2852 0.061 Uiso 0.534(8) 1 calc PR A 1 
C10A C 0.8217(2) 0.3302(3) 0.2481(3) 0.056(3) Uiso 0.534(8) 1 d PR A 1 
H10A H 0.8020 0.3244 0.1943 0.068 Uiso 0.534(8) 1 calc PR A 1 
C11A C 0.8891(2) 0.2846(3) 0.2741(3) 0.038(3) Uiso 0.534(8) 1 d PR A 1 
H11A H 0.9144 0.2484 0.2376 0.046 Uiso 0.534(8) 1 calc PR A 1 
C6B C 0.9347(9) 0.3127(9) 0.3540(8) 0.039(3) Uiso 0.466(8) 1 d P A 2 
C7B C 0.9375(10) 0.3905(10) 0.3765(11) 0.065(4) Uiso 0.466(8) 1 d P A 2 
H7B H 0.9796 0.4093 0.4104 0.078 Uiso 0.466(8) 1 calc PR A 2 
C8B C 0.8757(11) 0.4455(12) 0.3484(11) 0.075(5) Uiso 0.466(8) 1 d P A 2 
H8B H 0.8802 0.5011 0.3604 0.090 Uiso 0.466(8) 1 calc PR A 2 
C9B C 0.8117(9) 0.4187(9) 0.3054(9) 0.053(4) Uiso 0.466(8) 1 d P A 2 
H9B H 0.7677 0.4532 0.2947 0.063 Uiso 0.466(8) 1 calc PR A 2 
C10B C 0.8112(12) 0.3387(13) 0.2767(14) 0.085(6) Uiso 0.466(8) 1 d P A 2 
H10B H 0.7730 0.3225 0.2371 0.102 Uiso 0.466(8) 1 calc PR A 2 
C11B C 0.8667(11) 0.2839(10) 0.3062(10) 0.064(4) Uiso 0.466(8) 1 d P A 2 
H11B H 0.8605 0.2283 0.2955 0.077 Uiso 0.466(8) 1 calc PR A 2 
 
loop_ 
 _atom_site_aniso_label 
 _atom_site_aniso_U_11 
 _atom_site_aniso_U_22 
 _atom_site_aniso_U_33 
 _atom_site_aniso_U_23 
 _atom_site_aniso_U_13 
 _atom_site_aniso_U_12 
Eu1 0.04111(18) 0.04111(18) 0.0305(2) 0.000 0.000 0.0088(3) 
N1 0.044(3) 0.047(3) 0.037(3) -0.005(2) -0.003(2) 0.013(2) 
N2 0.048(3) 0.048(3) 0.039(3) -0.007(2) -0.004(2) 0.005(2) 
O1 0.060(3) 0.037(2) 0.040(2) -0.0041(18) -0.0155(19) 0.0074(18) 
O2 0.071(3) 0.047(3) 0.050(3) -0.0005(19) -0.021(2) 0.021(2) 
O3 0.089(11) 0.101(11) 0.120(10) -0.032(10) 0.010(9) -0.028(5) 
C1 0.041(3) 0.036(3) 0.036(3) 0.006(2) 0.003(2) 0.009(2) 
C2 0.033(3) 0.042(3) 0.036(3) 0.005(3) 0.005(2) 0.002(2) 
C3 0.037(3) 0.048(3) 0.033(3) 0.001(2) 0.001(2) -0.005(2) 
C4 0.057(4) 0.051(4) 0.032(3) -0.001(3) -0.013(3) 0.016(3) 
C5 0.055(4) 0.055(4) 0.054(4) -0.004(3) -0.013(3) -0.004(3) 
 
_geom_special_details 
; 
 All esds (except the esd in the dihedral angle between two l.s. planes) 
 are estimated using the full covariance matrix.  The cell esds are taken 
 into account individually in the estimation of esds in distances, angles 
 and torsion angles; correlations between esds in cell parameters are only 
 used when they are defined by crystal symmetry.  An approximate (isotropic) 
 treatment of cell esds is used for estimating esds involving l.s. planes. 
; 
 
loop_ 
 _geom_bond_atom_site_label_1 
 _geom_bond_atom_site_label_2 
 _geom_bond_distance 
 _geom_bond_site_symmetry_2 
 _geom_bond_publ_flag 
Eu1 O1 2.381(4) 8_665 ? 
Eu1 O1 2.381(4) . ? 
Eu1 O1 2.381(4) 7_645 ? 
Eu1 O1 2.381(4) 2_755 ? 
Eu1 O2 2.445(5) . ? 
Eu1 O2 2.445(5) 8_665 ? 
Eu1 O2 2.445(5) 2_755 ? 
Eu1 O2 2.445(5) 7_645 ? 
N1 C1 1.364(8) . ? 
N1 C6A 1.416(6) . ? 
N1 N2 1.422(7) . ? 
N1 C6B 1.423(13) . ? 
N2 C3 1.328(7) . ? 
O1 C1 1.254(7) . ? 
O2 C4 1.242(7) . ? 
O3 O3 1.29(2) 16_665 ? 
C1 C2 1.421(7) . ? 
C2 C3 1.392(7) . ? 
C2 C4 1.415(8) . ? 
C3 C5 1.505(6) . ? 
C4 H4 0.9300 . ? 
C5 H5A 0.9600 . ? 
C5 H5B 0.9600 . ? 
C5 H5C 0.9600 . ? 
C6A C11A 1.3888 . ? 
C6A C7A 1.3922 . ? 
C7A C8A 1.3941 . ? 
C7A H7A 0.9300 . ? 
C8A C9A 1.3890 . ? 
C8A H8A 0.9300 . ? 
C9A C10A 1.3922 . ? 
C9A H9A 0.9300 . ? 
C10A C11A 1.3943 . ? 
C10A H10A 0.9300 . ? 
C11A H11A 0.9300 . ? 
C6B C7B 1.32(2) . ? 
C6B C11B 1.43(2) . ? 
C7B C8B 1.42(2) . ? 
C7B H7B 0.9300 . ? 
C8B C9B 1.33(2) . ? 
C8B H8B 0.9300 . ? 
C9B C10B 1.39(3) . ? 
C9B H9B 0.9300 . ? 
C10B C11B 1.36(2) . ? 
C10B H10B 0.9300 . ? 
C11B H11B 0.9300 . ? 
 
loop_ 
 _geom_angle_atom_site_label_1 
 _geom_angle_atom_site_label_2 
 _geom_angle_atom_site_label_3 
 _geom_angle 
 _geom_angle_site_symmetry_1 
 _geom_angle_site_symmetry_3 
 _geom_angle_publ_flag 
O1 Eu1 O1 81.74(19) 8_665 . ? 
O1 Eu1 O1 142.1(2) 8_665 7_645 ? 
O1 Eu1 O1 110.7(2) . 7_645 ? 
O1 Eu1 O1 110.7(2) 8_665 2_755 ? 
O1 Eu1 O1 142.1(2) . 2_755 ? 
O1 Eu1 O1 81.74(19) 7_645 2_755 ? 
O1 Eu1 O2 144.58(15) 8_665 . ? 
O1 Eu1 O2 74.94(13) . . ? 
O1 Eu1 O2 72.27(16) 7_645 . ? 
O1 Eu1 O2 75.49(15) 2_755 . ? 
O1 Eu1 O2 74.94(13) 8_665 8_665 ? 
O1 Eu1 O2 144.58(15) . 8_665 ? 
O1 Eu1 O2 75.49(15) 7_645 8_665 ? 
O1 Eu1 O2 72.27(16) 2_755 8_665 ? 
O2 Eu1 O2 136.9(2) . 8_665 ? 
O1 Eu1 O2 72.27(16) 8_665 2_755 ? 
O1 Eu1 O2 75.49(15) . 2_755 ? 
O1 Eu1 O2 144.58(15) 7_645 2_755 ? 
O1 Eu1 O2 74.94(13) 2_755 2_755 ? 
O2 Eu1 O2 76.3(3) . 2_755 ? 
O2 Eu1 O2 120.4(2) 8_665 2_755 ? 
O1 Eu1 O2 75.49(15) 8_665 7_645 ? 
O1 Eu1 O2 72.27(16) . 7_645 ? 
O1 Eu1 O2 74.94(13) 7_645 7_645 ? 
O1 Eu1 O2 144.58(15) 2_755 7_645 ? 
O2 Eu1 O2 120.4(2) . 7_645 ? 
O2 Eu1 O2 76.3(3) 8_665 7_645 ? 
O2 Eu1 O2 136.9(2) 2_755 7_645 ? 
C1 N1 C6A 124.7(5) . . ? 
C1 N1 N2 111.4(4) . . ? 
C6A N1 N2 122.6(4) . . ? 
C1 N1 C6B 136.3(7) . . ? 
C6A N1 C6B 16.7(7) . . ? 
N2 N1 C6B 112.2(7) . . ? 
C3 N2 N1 105.2(4) . . ? 
C1 O1 Eu1 130.8(3) . . ? 
C4 O2 Eu1 134.1(4) . . ? 
O1 C1 N1 124.5(5) . . ? 
O1 C1 C2 130.8(5) . . ? 
N1 C1 C2 104.7(5) . . ? 
C3 C2 C4 128.6(6) . . ? 
C3 C2 C1 107.5(5) . . ? 
C4 C2 C1 123.8(5) . . ? 
N2 C3 C2 111.2(5) . . ? 
N2 C3 C5 119.6(5) . . ? 
C2 C3 C5 129.2(5) . . ? 
O2 C4 C2 125.4(6) . . ? 
O2 C4 H4 117.3 . . ? 
C2 C4 H4 117.3 . . ? 
C3 C5 H5A 109.5 . . ? 
C3 C5 H5B 109.5 . . ? 
H5A C5 H5B 109.5 . . ? 
C3 C5 H5C 109.5 . . ? 
H5A C5 H5C 109.5 . . ? 
H5B C5 H5C 109.5 . . ? 
C11A C6A C7A 119.8 . . ? 
C11A C6A N1 122.4(3) . . ? 
C7A C6A N1 117.7(3) . . ? 
C6A C7A C8A 120.2 . . ? 
C6A C7A H7A 119.9 . . ? 
C8A C7A H7A 119.9 . . ? 
C9A C8A C7A 120.0 . . ? 
C9A C8A H8A 120.0 . . ? 
C7A C8A H8A 120.0 . . ? 
C8A C9A C10A 119.8 . . ? 
C8A C9A H9A 120.1 . . ? 
C10A C9A H9A 120.1 . . ? 
C9A C10A C11A 120.2 . . ? 
C9A C10A H10A 119.9 . . ? 
C11A C10A H10A 119.9 . . ? 
C6A C11A C10A 120.0 . . ? 
C6A C11A H11A 120.0 . . ? 
C10A C11A H11A 120.0 . . ? 
C7B C6B N1 124.9(13) . . ? 
C7B C6B C11B 119.3(14) . . ? 
N1 C6B C11B 115.1(13) . . ? 
C6B C7B C8B 119.6(17) . . ? 
C6B C7B H7B 120.2 . . ? 
C8B C7B H7B 120.2 . . ? 
C9B C8B C7B 121.0(19) . . ? 
C9B C8B H8B 119.5 . . ? 
C7B C8B H8B 119.5 . . ? 
C8B C9B C10B 119.3(16) . . ? 
C8B C9B H9B 120.3 . . ? 
C10B C9B H9B 120.3 . . ? 
C11B C10B C9B 120.0(19) . . ? 
C11B C10B H10B 120.0 . . ? 
C9B C10B H10B 120.0 . . ? 
C10B C11B C6B 119.3(17) . . ? 
C10B C11B H11B 120.4 . . ? 
C6B C11B H11B 120.4 . . ? 
 
loop_ 
 _geom_torsion_atom_site_label_1 
 _geom_torsion_atom_site_label_2 
 _geom_torsion_atom_site_label_3 
 _geom_torsion_atom_site_label_4 
 _geom_torsion 
 _geom_torsion_site_symmetry_1 
 _geom_torsion_site_symmetry_2 
 _geom_torsion_site_symmetry_3 
 _geom_torsion_site_symmetry_4 
 _geom_torsion_publ_flag 
C1 N1 N2 C3 -1.3(6) . . . . ? 
C6A N1 N2 C3 166.2(5) . . . . ? 
C6B N1 N2 C3 -179.0(8) . . . . ? 
O1 Eu1 O1 C1 149.8(6) 8_665 . . . ? 
O1 Eu1 O1 C1 -67.2(5) 7_645 . . . ? 
O1 Eu1 O1 C1 36.5(5) 2_755 . . . ? 
O2 Eu1 O1 C1 -3.3(5) . . . . ? 
O2 Eu1 O1 C1 -161.3(4) 8_665 . . . ? 
O2 Eu1 O1 C1 76.1(5) 2_755 . . . ? 
O2 Eu1 O1 C1 -132.9(5) 7_645 . . . ? 
O1 Eu1 O2 C4 -50.9(7) 8_665 . . . ? 
O1 Eu1 O2 C4 -0.3(6) . . . . ? 
O1 Eu1 O2 C4 117.8(6) 7_645 . . . ? 
O1 Eu1 O2 C4 -156.4(6) 2_755 . . . ? 
O2 Eu1 O2 C4 161.1(7) 8_665 . . . ? 
O2 Eu1 O2 C4 -78.7(6) 2_755 . . . ? 
O2 Eu1 O2 C4 58.1(6) 7_645 . . . ? 
Eu1 O1 C1 N1 -174.5(4) . . . . ? 
Eu1 O1 C1 C2 6.0(9) . . . . ? 
C6A N1 C1 O1 14.0(9) . . . . ? 
N2 N1 C1 O1 -178.8(5) . . . . ? 
C6B N1 C1 O1 -2.0(13) . . . . ? 
C6A N1 C1 C2 -166.4(5) . . . . ? 
N2 N1 C1 C2 0.8(6) . . . . ? 
C6B N1 C1 C2 177.6(11) . . . . ? 
O1 C1 C2 C3 179.6(6) . . . . ? 
N1 C1 C2 C3 0.1(6) . . . . ? 
O1 C1 C2 C4 -4.0(10) . . . . ? 
N1 C1 C2 C4 176.4(5) . . . . ? 
N1 N2 C3 C2 1.3(6) . . . . ? 
N1 N2 C3 C5 -177.6(4) . . . . ? 
C4 C2 C3 N2 -177.0(6) . . . . ? 
C1 C2 C3 N2 -0.9(6) . . . . ? 
C4 C2 C3 C5 1.7(9) . . . . ? 
C1 C2 C3 C5 177.9(5) . . . . ? 
Eu1 O2 C4 C2 1.7(10) . . . . ? 
C3 C2 C4 O2 175.4(6) . . . . ? 
C1 C2 C4 O2 -0.2(10) . . . . ? 
C1 N1 C6A C11A -34.2(6) . . . . ? 
N2 N1 C6A C11A 160.0(4) . . . . ? 
C6B N1 C6A C11A 105(2) . . . . ? 
C1 N1 C6A C7A 148.0(4) . . . . ? 
N2 N1 C6A C7A -17.8(6) . . . . ? 
C6B N1 C6A C7A -73(2) . . . . ? 
C11A C6A C7A C8A 0.0 . . . . ? 
N1 C6A C7A C8A 177.9(3) . . . . ? 
C6A C7A C8A C9A 0.0 . . . . ? 
C7A C8A C9A C10A 0.0 . . . . ? 
C8A C9A C10A C11A 0.0 . . . . ? 
C7A C6A C11A C10A 0.0 . . . . ? 
N1 C6A C11A C10A -177.8(3) . . . . ? 
C9A C10A C11A C6A 0.0 . . . . ? 
C1 N1 C6B C7B -163.1(12) . . . . ? 
C6A N1 C6B C7B 145(3) . . . . ? 
N2 N1 C6B C7B 13.7(17) . . . . ? 
C1 N1 C6B C11B 26.1(18) . . . . ? 
C6A N1 C6B C11B -25.6(16) . . . . ? 
N2 N1 C6B C11B -157.1(11) . . . . ? 
N1 C6B C7B C8B -174.4(14) . . . . ? 
C11B C6B C7B C8B -4(2) . . . . ? 
C6B C7B C8B C9B 5(3) . . . . ? 
C7B C8B C9B C10B -10(3) . . . . ? 
C8B C9B C10B C11B 14(3) . . . . ? 
C9B C10B C11B C6B -12(3) . . . . ? 
C7B C6B C11B C10B 8(3) . . . . ? 
N1 C6B C11B C10B 179.0(17) . . . . ? 
 
_diffrn_measured_fraction_theta_max    0.994 
_diffrn_reflns_theta_full              28.30 
_diffrn_measured_fraction_theta_full   0.994 
_refine_diff_density_max    1.671 
_refine_diff_density_min   -1.104 
_refine_diff_density_rms    0.093 
