# Supplementary material for: Anionic lanthanide complexes with 3-methyl-1-phenyl-4-formylpyrazole-5-one and hydroxonium as counter ion
Source: Inorganica Chim Acta. 2013 Jun 1;402:33–8. doi: 10.1016/j.ica.2013.03.044 (PMC3688536; doi:10.1016/j.ica.2013.03.044)
Supplement: Supplementary data 2 [file mmc2.zip]

Archive with 1 entries (1 files):
- Sm.CIF.txt
